# Supplementary material for: Impact of Bariatric Surgery on metabolic health in a Uruguayan cohort and the emerging predictive role of FSTL1
Source: Sci Rep. 2024 Jul 2;14:15085. doi: 10.1038/s41598-024-65651-8 (PMC11219826; doi:10.1038/s41598-024-65651-8)
Supplement: Supplementary file 2 — Supplementary Table S1. [file 41598_2024_65651_MOESM2_ESM.xlsx]

## Sheet: Sheet 1 - TableS1_alldata
Table S1: Table of clinical variables registered at program entry.
sex	age	work	weight	height	BMI	PAS	PAD	HT	DM	TYROID	ASTHMA	Joint pathology	Cardiopathy	ACV	smoke	depression	METFORMINA	OTHERS.HGO	INSULIN	Num of drugs.HTA	DIURETICS	HB	PLATELLETS	CREA	GLICEMIA	HBA1C	URICEMIA	TOTAL CHOLESTEROL	LDL	HDL	TG	ALT.GPT	AST.GOT	ALBUMINA	TSH	IMC1	PAS1	PAD1	METFORMINA1	INSULIN1	HTA.1	HB1	PLATELLETS1	CREA1	GLICEMIA1	DIABETES	HBA1C1	URICEMIA1	CHOLESTEROL.TOTAL1
1	51	EMPLEADA	134	1.52	56.5	160	100	0	0	0	0	0	0	0	0	0	0	0	0	0	0	12.6	232000	0.7	0.82	6.5	3.9	261	128	52	179	16	17	4.11	1.61	35.9	130	80	0	0	0	11.7	242000	0.58	0.99	0	5.6	NA	224
0	51	COMERCIANTE	120	1.67	43.03	110	60	1	1	0	0	1	0	0	0	0	2	0	0	1	1	15.8	329000	1.08	1.08	5.9	8.3	149	87	35	134	54	38	4.64	3.51	correo de voz	NA	NA	NA	NA	NA	NA	NA	NA	NA	NA	NA	NA	NA
1	65	JUBILADA	141.8	1.58	57	150	70	1	0	1	0	1	0	0	0	0	0	0	0	1	0	16	221000	0.84	0.88	5.2	6.1	219	134	45	200	15	15	4.07	0.52	38.2	120	80	0	0	1	15.4	186000	0.95	0.89	0	5	7	189
1	42	ADMINISTRATIVA	153	1.74	51	130	80	1	0	0	1	1	0	0	1	0	1	0	0	2	0	14.2	270000	0.64	1.11	5.6	4.5	166	100	52	68	16	16	4.19	1.34	43.7	130	90	0	0	0	13.7	160000	0.53	0.84	0	5.6	5.5	221
0	37	PENSIONISTA	202	1.76	65	120	70	0	0	0	1	1	0	0	0	0	0	0	0	1	1	13.7	267000	0.76	1	6.3	7.8	144	92	35	86	18	14	3.69	2.65	correo de voz	NA	NA	NA	NA	NA	14.5	271000	0.83	0.89	0	5.4	7.5	195
0	55	JUBILADO	136	1.79	43	150	90	1	1	0	0	1	0	0	0	1	2	1	0	3	1	16.3	170000	0.93	1.15	7.7	4.5	162	86	43	160	55	55	4.1	4.51	35.4	130	70	0	0	1	15.6	156000	0.9	1.02	0	5.6	7.5	220
1	23		129	1.74	42.6	130	70	1	1	0	0	0	0	0	0	0	1	0	0	0	0	13.5	212000	0.73	0.81	5.1	7.5	238	135	43	299	40	21	4.77	2.6	22.7	120	60	0	0	NA	12.7	232000	0.8	0.81	0	5.1	3	176
0	62	JUBILADO	150	1.78	47	130	80	1	0	0	0	0	0	0	0	0	0	0	0	2	1	16.3	160000	0.65	1.05	5.7	5.4	200	110	47	215	33	34	4.6	3.67	correo de voz	NA	NA	NA	NA	NA	NA	NA	NA	NA	NA	NA	NA	NA
1	22	ESTUDIANTE	139.6	1.59	55	120	90	0	0	1	0	1	0	0	0	1	0	0	0	0	0	13.2	219000	0.57	0.77	4.8	5	170	85	66	95	19	20	3.92	4.44	35.3	110	60	0	0	0	13.1	176	0.47	0.85	0	5	4.2	162
0	29		208	1.89	58.2	110	60	1	0	0	0	0	0	0	0	0	0	0	0	1	0	15	224000	0.59	1.03	5.2	6.6	110	58	39	69	43	32	4.04	1.93	42	130	80	0	0	0	NA	NA	NA	NA	NA	NA	NA	NA
1	52	JUBILADO	152	1.6	59.3	120	70	1	1	1	1	0	0	0	0	0	2	0	0	1	0	16.3	233000	0.8	1.6	6.7	7.79	172	81	30	300	98	54	NA	2.99		NA	NA	NA	NA	NA	NA	NA	NA	NA	0	NA	NA	NA
1	57	PROFESORA	113	1.52	48.95	110	70	1	1	1	0	1	0	0	0	0	0	1	0	1	0	12	275000	0.75	1.01	7.25	4.1	107	38	50	97	12	13	3.99	3.26	34.8	110	70	0	0	0	12.3	245000	0.75	0.93	0	5.7	4.4	115
1	40	partera	126	1.67	44.1	110	70	1	0	0	0	0	0	0	0	0	0	0	0	1	0	14	303000	0.65	0.86	5.2	6	178	111	43	120	65	44	4.27	1.83	29.8	110	60	0	0	0	13.3	225000	0.66	0.92	0	5	5.4	154
0	57	ACUPUNTURA	125.2	1.75	41	140	90	1	0	0	0	0	2	0	0	1	0	0	0	2	0	14.5	205000	0.84	1.21	5.5	6.5	134	46	67	101	61	44	4.46	1.81	32.6	120	70	0	0	1	14.3	217000	0.81	1	0	5	6	193
1	35	PELUQUERA	117.9	1.6	46	140	80	0	0	1	1	0	0	0	0	0	1	0	0	0	0	13.6	242000	0.75	1.19	5.5	6.3	240	157	54	146	54	28	4.18	1.37	26.2	90	60	0	0	NA	12.8	185000	0.6	0.85	0	5.2	4.5	164
0	20	Estudiante	168	1.85	47	110	60	1	0	1	0	0	0	0	0	0	2	0	0	1	0	14	282000	0.74	0.91	5.7	7.5	103	59	25	94	34	27	4.49	1.16	38	140	80	0	0	1	15	279000	0.7	0.78	0	5.8	6.2	174
0	67	jubilado	136	1.64	68	110	90	1	1	0	0	1	0	0	0	0	0	0	1	1	1	14	252000	0.94	0.98	8.8	7.7	199	141	35	109	53	20	3.77	4.69	38.1	NA	NA	0	1	1	14.8	295000	1.12	1.08	1	6.9	8.2	158
1	47	DOCENTE	184.6	1.66	67.1	110	60	1	0	1	0	1	0	0	1	0	1	0	0	1	0	13.8	260000	0.46	0.82	5.7	6.2	250	168	48	175	13	14	4.17	0.82		120	70	0	0	0	13.5	257000	0.57	0.94	0	5.7	3.6	142
0	57	Desempleado	200	1.68	70.9	130	70	1	1	0	0	1	0	0	0	0	2	0	0	1	0	14.2	220000	1.44	1.35	6.2	6.1	169	99	47	116	16	20	4.08	1.89		NA	NA	NA	NA	NA	NA	NA	NA	NA	NA	NA	NA	NA
1	42	Docente	118	1.7	40.8	120	80	1	1	0	0	0	0	0	0	1	2	0	0	2	1	13.6	426000	0.67	1.06	6.1	3.3	162	61	30	287	65	63	4.28	3.37	35.2	NA	NA	0	0	1	12.4	406000	0.62	1.03	0	5.9	5.8	236
1	64	jubilado	120	1.56	49.3	140	80	1	1	1	0	1	1	0	0	0	1	0	0	1	0	13.3	356000	0.69	1.03	NA	0.28	299	94	56	170	21	19	4.4	3.38	36.2	120	60	0	0	0	13.7	313000	0.69	0.99	0	5.9	3.8	224
1	58	DESEMPLEADA	103	1.54	43.43	120	80	1	1	1	0	0	0	0	0	0	2	0	0	1	0	12.9	319000	0.82	1.09	6.4	4.4	136	77	45	66	48	35	4.9	0.84	28.2	100	60	0	0	0	12.2	229000	0.69	0.8	0	5.9	5.6	150
1	40	DESESMPLEADA	103	1.64	37.8	110	60	0	0	0	0	0	0	0	0	0	0	0	0	0	0	13.5	264000	0.66	0.92	5.2	4.19	174	86	68	104	12	9	3.88	3.06		NA	NA	NA	NA	NA	13.7	212000	0.77	0.86	NA	NA	3.5	161
1	61	DESESMPLEADA	132	1.64	48.8	120	80	1	0	1	0	0	1	0	0	0	0	0	0	1	0	14	273000	0.53	1	5.8	4.8	159	77	47	159	23	16	3.75	0.77	35.2	120	80	0	0	0	NA	NA	0.6	0.84	0	5.4	5.2	148
1	37	auxiliar de servicio	112	1.62	42.5	120	70	0	1	0	0	0	0	0	0	1	1	0	0	0	0	15	199000	0.54	1.4	5.6	3.8	172	98	36	193	76	57	4.24	0.88	31.6	110	60	0	0	0	14	222	0.6	0.82	0	5.3	4	149
1	23	Desempelada	148	1.5	65.7	140	80	1	0	0	0	0	0	0	0	0	0	0	0	1	0	14.3	317000	0.45	0.9	5.6	5.6	184	102	43	192	26	16	4.25	3.44	52	110	60	0	0	0	14.4	296000	0.6	0.88	0	5.2	5.5	166
1	54		143	1.6	56	110	70	0	0	1	0	0	0	0	0	0	0	0	0	0	0	14.5	37000	0.58	0.87	6.3	5.9	172	96	41	174	30	26	3.88	3.34		NA	NA	NA	NA	NA	NA	NA	NA	NA	NA	NA	NA	NA
1	64	Jubilada	113	1.52	48.6	120	80	0	1	0	0	1	0	0	0	0	2	0	0	0	0	14.1	190000	1.04	0.97	6.4	5.5	188	114	24	100	56	43	3.91	2.76	34	110	70	0	0	0	12.5	186000	0.86	0.87	0	5.7	4.6	214
1	51	Comecio	87	1.49	38.7	110	60	0	0	1	0	0	0	0	0	0	0	0	0	0	0	15.3	247000	0.51	NA	NA	NA	NA	NA	NA	NA	NA	NA	NA	NA		NA	NA	NA	NA	NA	NA	NA	NA	NA	NA	NA	NA	NA
1	39	Ama de casa	212	1.6	84.9	120	60	0	1	1	0	1	0	0	0	1	1	0	0	0	0	12.7	347000	0.65	0.65	5.6	5.3	172	101	52	96	45	32	3.73	0.46	71	110	60	0	0	0	13.6	368000	0.61	0.75	0	5.1	5.9	173
1	46	Docente	128	1.6	50	100	50	0	0	1	0	0	0	0	0	0	0	0	0	0	0	13.7	248000	0.7	0.8	5.2	4.2	167	88	66	67	18	20	3.3	2.33		NA	NA	NA	NA	NA	NA	NA	NA	NA	NA	NA	NA	NA
1	60	Auxiliar de servicio	96	1.52	41.55	120	80	0	1	0	0	0	0	0	0	0	1	0	0	0	0	13.6	233000	0.55	1.06	6.4	NA	270	172	62	181	104	80	4.01	4.25	30	120	60	0	0	0	13	263000	0.66	0.86	0	5.7	3.8	179
1	52	Desempleada	119	1.55	49.5	120	80	1	1	1	0	0	0	0	0	0	3	0	1	1	0	13.5	320000	0.62	0.92	6.5	6.3	114	55.9	25	165	23	20	4.41	2.16	41.1	120	70	0	0	0	13	224000	0.55	1.04	0	6.1	5.6	201
1	36	asiente personal	128	1.58	51.3	140	80	0	0	0	1	0	0	0	0	0	0	0	0	0	0	12.5	311000	0.76	1.06	5.5	2.83	115	37	65.1	63	12	9	3.81	3.69	35.4	120	70	0	0	0	11.6	251000	0.78	0.87	NA	NA	3.21	117
0	41	Construccion	153	1.73	51.1	130	80	1	0	0	0	0	0	0	0	0	0	0	0	1	0	12.4	320000	0.89	1.25	6	6.97	206	80	46	398	24	14	4.48	1.8	38	140	80	0	0	1	14	340000	0.72	0.89	0	5.2	5.9	162
1	44	ama de casa	122	1.59	48.4	110	70	0	0	0	0	1	0	0	0	0	0	0	0	0	0	14.2	227000	0.74	0.97	5.9	6.6	204	113	52	194	21	23	4.12	2.29	35.7	100	60	0	0	0	13.8	278000	0.76	0.72	0	4.9	3.8	161
1	56	Jubilada	150	1.52	65	110	50	0	1	1	0	0	0	0	0	0	2	0	0	0	0	13.3	250000	0.43	1.48	6.1	6.8	185	88	78	97	14	15	4.46	1.77		NA	NA	NA	NA	NA	NA	NA	NA	NA	NA	NA	NA	NA
1	29	Maetsra	132	1.72	44.7	130	70	0	0	0	0	0	0	0	0	0	0	0	0	0	0	13.4	290000	0.71	0.94	5.4	5.2	131	72	41	88	19	15	3.9	0.9	35.9	120	80	0	0	0	14.4	266000	0.73	0.74	0	5	4.4	157
1	46	Enfermera	99	1.56	40.7	120	60	0	0	0	0	0	0	0	0	0	0	0	0	0	0	12.4	250000	0.65	0.93	5.7	5.3	220	148	54	88	17	20	4.7	3.98		NA	NA	NA	NA	NA	NA	NA	NA	NA	NA	NA	NA	NA
1	27	Estudiante	174	1.67	61	120	60	0	0	1	1	0	0	0	0	0	0	0	0	0	0	12.5	384000	0.56	0.72	5.3	4.7	227	136	46	209	14	14	4.08	2.36	48.2	140	80	0	0	0	13.1	395000	0.46	0.82	0	5.6	4.5	172
1	46	Ama de casa	197	NA	NA	130	70	1	1	1	0	0	2	0	0	0	2	0	0	1	0	14.2	237000	0.66	0.96	5.5	5.4	148	94	30	126	15	15	4.05	2.96		NA	NA	NA	NA	NA	NA	NA	NA	NA	NA	NA	NA	NA
1	43	Costurera/cuida niños	133	1.76	53	130	80	1	0	0	0	0	0	0	0	0	0	0	0	1	0	14.5	218000	0.5	0.86	4.8	3.9	160	95	45	90	16	18	4.12	2.52	26.7	120	60	0	0	0	14.8	210000	0.54	0.89	0	4.5	4	152
1	43	domestica	144	1.57	58.5	110	60	0	1	0	0	0	0	0	0	0	2	0	0	0	0	14.1	340000	0.82	NA	5.1	6.4	267	NA	45	422	13	16	4.34	3.23	44.7	120	60	0	0	0	15	284000	0.88	0.77	0	4.5	5.6	144
1	48	Ama de casa	143	1.6	55	110	70	1	1	0	0	0	0	0	0	0	2	0	0	1	0	13	238000	0.66	0.86	5	5.1	129	65	44	102	19	23	4	4.56		NA	NA	NA	NA	NA	NA	NA	NA	NA	NA	NA	NA	NA
1	47	Limpieza	138	1.74	46	100	70	1	1	0	0	0	3	0	0	0	3	1	0	1	0	12.5	239000	0.8	1.07	6.9	5.8	158	82	39	187	38	23	4.29	2.59	32.7	120	60	0	0	0	14.2	26400	0.68	1	0	5.8	5.3	150
1	40	Comerciante	101	1.64	37	NA	NA	0	0	1	1	0	0	0	0	0	0	0	0	0	0	11.9	249000	0.63	1.34	4.9	3.8	183	117	49	83	51	39	4.24	1.62	24.2	110	60	0	0	0	11.7	185000	0.51	0.9	0	4.8	3.4	137
0	32		140	NA	41.8	120	80	1	0	0	0	0	0	0	0	0	0	0	0	1	0	15.1	283000	0.74	1.28	6.4	6.4	197	132	45	146	56	22	4.52	2.4		NA	NA	NA	NA	NA	NA	NA	NA	NA	NA	NA	NA	NA
1	54	Ama de casa	82	1.52	35.5	100	60	0	1	1	0	0	1	0	0	0	3	0	0	0	0	12.5	235000	0.58	1.03	5.1	3.9	196	129	47	94	18	15	NA	4.46	28.1	120	60	0	0	0	13.1	234000	0.57	0.96	0	4.7	2.8	188
NA	NA		NA	NA	NA	NA	NA	NA	NA	NA	NA	NA	NA	NA	NA	NA	NA	NA	NA	NA	NA	NA	NA	NA	NA	NA	NA	NA	NA	NA	NA	NA	NA	NA	NA		NA	NA	NA	NA	NA	NA	NA	NA	NA	NA	NA	NA	NA
[truncated: 6 more columns]
