# Supplementary material for: Impact of Bariatric Surgery on metabolic health in a Uruguayan cohort and the emerging predictive role of FSTL1
Source: Sci Rep. 2024 Jul 2;14:15085. doi: 10.1038/s41598-024-65651-8 (PMC11219826; doi:10.1038/s41598-024-65651-8)
Supplement: Supplementary file 3 — Supplementary Table S2. [file 41598_2024_65651_MOESM3_ESM.xlsx]

## Sheet: Sheet 1 - TableS2
TableS2:Coefficients and p-values of the ‘stable’ model.
	Estimate Std.	Error	T value	Pr(>|t|)
(Intercept)	-17.41487	3.53920	-4921	0.000154	***
difPA	0.15145	0.05731	2643	0.017731	*
COLESTEROL.TOTAL	-0.02978	0.01420	-2097	0.052190	.
ALT.GPT	-0.29012	0.07597	-3819	0.001511	**
PRE	-0.09857	0.05156	-1912	0.073985	.
AST.GOT	0.47438	0.09756	4862	0.000173	***
